# Supplementary material for: Isolation of HDL by sequential flotation ultracentrifugation followed by size exclusion chromatography reveals size-based enrichment of HDL-associated proteins
Source: Sci Rep. 2021 Aug 9;11:16086. doi: 10.1038/s41598-021-95451-3 (PMC8352908; doi:10.1038/s41598-021-95451-3)
Supplement: Supplementary file 2 — Supplementary Table 1. [file 41598_2021_95451_MOESM2_ESM.xlsx]

## Sheet: Sheet1
S1 Table. Anthropometrical and metabolic biomarker measurements of participants recruited for plasma pool generation. Average +/- standard deviation values for glucose, insulin, total cholesterol, HDL-cholesterol, LDL-cholesterol, and triglyceride of the 10 individuals (5 males, 5 females), whose plasma was pooled to generate the pooled plasma sample used in this study .
	average	standard deviation
age	27.15	5.98561
weight	75.5075	10.0815
height	169.338	8.89173
BMI	26.3027	2.76037
Systolic BP	113.517	7.47921
Diastolic BP	74.1167	5.55005
glucose	83.1	6.86222
insulin	6.395	3.83386
total cholesterol	171	23.4755
HDL-cholesterol	51.75	10.0592
LDL-cholesterol	106.65	20.5971
Chol:HDL	3.41583	0.735116
TG	63	33.7461
non-HDL-cholesterol	119.25	23.8157
