# Supplementary material for: Isolation of HDL by sequential flotation ultracentrifugation followed by size exclusion chromatography reveals size-based enrichment of HDL-associated proteins
Source: Sci Rep. 2021 Aug 9;11:16086. doi: 10.1038/s41598-021-95451-3 (PMC8352908; doi:10.1038/s41598-021-95451-3)
Supplement: Supplementary file 3 — Supplementary Table 2. [file 41598_2021_95451_MOESM3_ESM.xlsx]

## Sheet: peptide_xic_data
Supplemental Table 2. Information of peptides detected from isolated HDL particles using LC/MS. Samples (fraction 0 (F0) to fraction 7 (F7)) isolated after sequential floatation ultracentrifugation followed by size-exclusion chromatography was further analyzed for proteomic information using LC/MS. Extracted ion counts in each fraction (F0 to F7) were reported for each detected protein.
	uniprot id	short name	long name	OX	peptide label	sequence	charge	F0	F1	F2	F3	F4	F5	F6	F7	sample coverage
1	P02768	ALBU	HUMAN Serum albumin	#N/A	s287-298	YICENQDSISSK	2	165850000	12032000	7742100	49756000	30851000	21342000	9055600000	6967600000	8
2	P02647	APOA1	HUMAN Apolipoprotein A-I	#N/A	s165-173	LSPLGEEMR	2	79569000	73246000	1307700000	33460000000	71809000000	145640000000	58230000000	1890100000	8
3	P04114	APOB	HUMAN Apolipoprotein B-100	#N/A	s642-654	SVSLPSLDPASAK	2	#N/A	351550000	375310000	63224000	39130000	19093000	7828100	1312400	7
4	P02649	APOE	HUMAN Apolipoprotein E	#N/A	s210-224	AATVGSLAGQPLQER	2	#N/A	29692000	149100000	420770000	360290000	77250000	12141000	#N/A	6
5	P08519	APOA	HUMAN Apolipoprotein(a)	#N/A	s-----	GTYSTTVTGR	2	#N/A	#N/A	25347000	#N/A	#N/A	3962400	#N/A	#N/A	2
6	P05090	APOD	HUMAN Apolipoprotein D	#N/A	s177-187	MTVTDQVNCPK	2	1309500	10630000	59035000	1525500000	3721400000	2056900000	253490000	9259400	8
7	P06702	S10A9	HUMAN Protein S100-A9	#N/A	s26-38	LGHPDTLNQGEFK	3	#N/A	38119000	#N/A	#N/A	#N/A	#N/A	#N/A	#N/A	1
8	P0C0L4	CO4A	HUMAN Complement C4-A	#N/A	s1085-1099	VLSLAQEQVGGSPEK	2	#N/A	2408500	#N/A	#N/A	#N/A	1936400	#N/A	#N/A	2
9	P02656	APOC3	HUMAN Apolipoprotein C-III	#N/A	s61-71	GWVTDGFSSLK	2	#N/A	9802600	86416000	1099600000	1654400000	1855200000	147190000	7561800	7
10	P01834	IGKC	HUMAN Ig kappa chain C region	#N/A	s83-99	VYACEVTHQGLSSPVTK	3	#N/A	3827100	5755200	6157000	20357000	86731000	#N/A	#N/A	5
11	P01871	IGHM	HUMAN Ig mu chain C region	#N/A	s301-315	FTCTVTHTDLPSPLK	3	#N/A	20159000	#N/A	#N/A	#N/A	#N/A	#N/A	#N/A	1
12	Q86YZ3	HORN	HUMAN Hornerin	#N/A	s2645-2655	QGSGSGQSPSR	2	#N/A	978820	#N/A	1486400	657890	#N/A	#N/A	#N/A	3
13	P0C0L5	CO4B	HUMAN Complement C4-B	#N/A	s1085-1099	VLSLAQEQVGGSPEK	2	#N/A	#N/A	10958000	13855000	11786000	#N/A	#N/A	#N/A	3
14	P00739	HPTR	HUMAN Haptoglobin-related protein	#N/A	s213-219	NYAEVGR	2	#N/A	878770	36383000	56594000	2191700	#N/A	#N/A	#N/A	4
15	P10909	CLUS	HUMAN Clusterin	#N/A	s430-437	FMETVAEK	2	#N/A	1722600	61856000	47399000	4394500	13842000	#N/A	#N/A	5
16	O14791	APOL1	HUMAN Apolipoprotein L1	#N/A	s321-331	VNEPSILEMSR	2	#N/A	#N/A	23516000	91200000	140640000	119460000	4674500	#N/A	5
17	P55058	PLTP	HUMAN Phospholipid transfer protein	#N/A	s252-262	AVEPQLQEEER	2	#N/A	#N/A	19883000	31356000	12805000	#N/A	#N/A	#N/A	3
18	P19652	A1AG2	HUMAN Alpha-1-acid glycoprotein 2	#N/A	s127-138	TLMFGSYLDDEK	2	#N/A	#N/A	6451500	12828000	#N/A	#N/A	15338000	17734000	4
19	P02652	APOA2	HUMAN Apolipoprotein A-II	#N/A	s54-62	SPELQAEAK	2	24602000	37581000	271230000	6924700000	31137000000	62819000000	17310000000	267580000	8
20	P35542	SAA4	HUMAN Serum amyloid A-4 protein	#N/A	s27-37	EALQGVGDMGR	2	#N/A	33974000	81518000	585860000	3316700000	4889000000	754640000	30548000	7
21	Q13790	APOF	HUMAN Apolipoprotein F	#N/A	s251-264	SGVQQLIQYYQDQK	2	#N/A	1896500	4713100	129020000	367370000	78307000	2320900	#N/A	6
22	P01009	A1AT	HUMAN Alpha-1-antitrypsin	#N/A	s325-334	SVLGQLGITK	2	5758300	#N/A	6762700	31977000	68712000	16989000	241680000	346820000	7
23	O95445	APOM	HUMAN Apolipoprotein M	#N/A	s163-171	SLTSCLDSK	2	#N/A	13254000	41578000	510750000	1444100000	1196700000	98370000	6325100	7
24	P04180	LCAT	HUMAN Phosphatidylcholine-sterol acyltransferase	#N/A	L172-182	LEPGQQEEYYR	2	#N/A	#N/A	#N/A	37703000	72342000	10313000	#N/A	#N/A	3
25	P06727	APOA4	HUMAN Apolipoprotein A-IV	#N/A	s113-123	LLPHANEVSQK	3	#N/A	#N/A	897920	5496300	7892300	3560400	#N/A	1042100	5
26	P00738	HPT	HUMAN Haptoglobin	#N/A	s392-401	VTSIQDWVQK	2	#N/A	#N/A	16416000	35728000	43823000	16969000	#N/A	#N/A	4
27	P01024	CO3	HUMAN Complement C3	#N/A	s291-304	IPIEDGSGEVVLSR	2	#N/A	884090	5386500	5440200	12807000	5239400	#N/A	#N/A	5
28	P27169	PON1	HUMAN Serum paraoxonase/arylesterase 1	#N/A	s307-316	IQNILTEEPK	2	#N/A	#N/A	12391000	122620000	240530000	135990000	17763000	3548400	6
29	P0DJI8	SAA1	HUMAN Serum amyloid A-1 protein	#N/A	s86-105	FFGHGAEDSLADQAANEWGR	3	#N/A	#N/A	#N/A	2377500	12328000	95375000	7336500	#N/A	4
30	P05155	IC1	HUMAN Plasma protease C1 inhibitor	#N/A	s277-286	LLDSLPSDTR	2	#N/A	#N/A	2585000	2692600	8165300	#N/A	#N/A	#N/A	3
31	P01857	IGHG1	HUMAN Ig gamma-1 chain C region	#N/A	s17-30	STSGGTAALGCLVK	2	#N/A	4506700	4619600	10274000	35043000	177390000	11063000	999980	7
32	P02654	APOC1	HUMAN Apolipoprotein C-I	#N/A	s39-47	EFGNTLEDK	2	#N/A	47314000	199320000	3144800000	6364600000	10939000000	2244000000	63530000	7
33	P02774	VTDB	HUMAN Vitamin D-binding protein	#N/A	s364-370	VLEPTLK	2	#N/A	#N/A	#N/A	#N/A	#N/A	15239000	44513000	32219000	3
34	P02655	APOC2	HUMAN Apolipoprotein C-II	#N/A	s62-70	TYLPAVDEK	2	#N/A	24010000	57953000	983750000	1772800000	1748200000	204430000	7940400	7
35	P01859	IGHG2	HUMAN Ig gamma-2 chain C region	#N/A	s206-213	GLPAPIEK	2	#N/A	3260200	#N/A	#N/A	#N/A	69048000	11367000	#N/A	3
36	P0CG05	LAC2	HUMAN Ig lambda-2 chain C regions	#N/A	L84-98	SYSCQVTHEGSTVEK	3	#N/A	4171900	#N/A	#N/A	#N/A	22603000	3540100	#N/A	3
37	P55056	APOC4	HUMAN Apolipoprotein C-IV	#N/A	s80-91	GFMQTYYDDHLR	3	#N/A	#N/A	2545800	15352000	15069000	10364000	#N/A	#N/A	4
38	P02787	TRFE	HUMAN Serotransferrin	#N/A	s47-60	SVIPSDGPSVACVK	2	#N/A	#N/A	#N/A	#N/A	#N/A	#N/A	206480000	52281000	2
39	P02790	HEMO	HUMAN Hemopexin	#N/A	s403-411	VDGALCMEK	2	#N/A	#N/A	#N/A	#N/A	#N/A	#N/A	77499000	10630000	2
40	P04217	A1BG	HUMAN Alpha-1B-glycoprotein	#N/A	s63-78	NGVAQEPVHLDSPAIK	3	#N/A	#N/A	#N/A	#N/A	#N/A	#N/A	39755000	3971500	2
41	P00734	THRB	HUMAN Prothrombin	#N/A	s328-344	TFGSGEADCGLRPLFEK	3	#N/A	#N/A	#N/A	#N/A	#N/A	#N/A	7835200	#N/A	1
42	P60709	ACTB	HUMAN Actin, cytoplasmic 1	#N/A	s19-28	AGFAGDDAPR	2	#N/A	10735000	#N/A	#N/A	3014100	5087700	13692000	#N/A	4
43	P01011	AACT	HUMAN Alpha-1-antichymotrypsin	#N/A	s307-315	EIGELYLPK	2	#N/A	#N/A	#N/A	#N/A	#N/A	#N/A	39495000	2856400	2
44	P02765	FETUA	HUMAN Alpha-2-HS-glycoprotein	#N/A	s107-120	EHAVEGDCDFQLLK	3	#N/A	#N/A	#N/A	#N/A	#N/A	#N/A	86769000	#N/A	1
45	P43652	AFAM	HUMAN Afamin	#N/A	s292-298	QDSISSK	2	#N/A	#N/A	#N/A	#N/A	#N/A	#N/A	#N/A	9966000	1
46	P01019	ANGT	HUMAN Angiotensinogen	#N/A	s76-82	TSPVDEK	2	#N/A	#N/A	472880	#N/A	#N/A	#N/A	3851400	2716000	3
47	P02763	A1AG1	HUMAN Alpha-1-acid glycoprotein 1	#N/A	s74-81	TEDTIFLR	2	10014000	4854000	#N/A	#N/A	#N/A	2315400	101290000	186190000	5
48	P25311	ZA2G	HUMAN Zinc-alpha-2-glycoprotein	#N/A	s180-191	AYLEEECPATLR	2	858900	2207800	#N/A	#N/A	#N/A	#N/A	#N/A	12155000	3
