# Supplementary material for: Isolation of HDL by sequential flotation ultracentrifugation followed by size exclusion chromatography reveals size-based enrichment of HDL-associated proteins
Source: Sci Rep. 2021 Aug 9;11:16086. doi: 10.1038/s41598-021-95451-3 (PMC8352908; doi:10.1038/s41598-021-95451-3)
Supplement: Supplementary file 4 — Supplementary Table 3. [file 41598_2021_95451_MOESM4_ESM.xlsx]

## Sheet: Sheet3
Supplemental figure 3. Total peptide counts comparisons between HDL fractions F3, F4, F5, and F6 from the current isolation protocol and data collected from various previously published studies. Total peptide counts were collected directly from tables or supplemental figures published in previous studies. Average peptide counts were calculated for studies containing peptide counts data for multip…
			Zheng et al. 2021	Zheng et al. 2021	Zheng et al. 2021	Zheng et al. 2021	Mathew et al. 2018	Mathew et al. 2018	Collier et al. 2018	Collier et al. 2018	Vaisar et al. 2015	Gordon et al. 2015	Gordon et al. 2015	Riwanto 2013	Riwanto 2013	Weichhart et al. 2012	Weichhart et al. 2012
			F3	F4	F5	F6	Pre-TLC samples	Post-TLC samples	MS/MS count AALP	MS/MS Count UC-Prepped HDL	Spectral Counts mean	Average Baseline	Average Rousuvastatin treated	Median spectral count in HDL healthy	Median spectral count in HDL CAD	Number of peptides ESRD	Number of peptides Control
RL23_HUMAN	P62829	60S ribosomal protein L23							84	144
ACTA_HUMAN	P62736	actin, aortic smooth muscle	5
ACTB_HUMAN	P60709	actin, cytoplasmic 1		2	12	17	7.61111	5.88235
AGRG6_HUMAN	Q86SQ4	adhesion G-protein coupled receptor G6			1
GP126_HUMAN	Q86SQ4	adhesion G-protein coupled receptor G6			1
APMAP_HUMAN	Q9HDC9	adipocyte plasma membrane-associated protein												2.5	8.5
AFAM_HUMAN	P43652	afamin							0	0		0.05329	0.407502
	Q99996	A-kinase anchor protein 9	4
ORM1_HUMAN	P02763	alpha-1-acid glycoprotein 1	5		1				0	0	1.5					15	12
ORM2_HUMAN	P19652	alpha-1-acid glycoprotein 2		2	0				14	6				3	2	6	4
AACT_HUMAN	P01011	alpha-1-antichymotrypsin				19	21.8235	18.7895	4	0		1.23355	0.6226	2	3
A1AT_HUMAN	P01009	alpha-1-antitrypsin	27	42	17	55	118.762	131.6	151	122		2.13778	24.7967	38.5	28
A1BG_HUMAN	P04217	alpha-1B-glycoprotein				18	48.1111	49.9412	12	0		2.65363	2.60528			12	10
A2AP_HUMAN	P08697	alpha-2-antiplasmin	3	3	3				0	0	1.09375	1.55658	1.64719	2	3.5
FETUA_HUMAN	P02765	alpha-2-HS-glycoprotein					34.4	36.2105	9	6	16.2	32.3214	34.5083	3.5	3.5	8	9
A2MG_HUMAN	P01023	alpha-2-macroglobulin					17.3125	18.8	714	87	43.9375	1.60709	1.62328	1.5	1
ANPEP_HUMAN	P15144	aminopeptidase N												2.5	2
ANGT_HUMAN	P01019	angiotensinogen							9	1		2.31882	2.53643	3	3
ANTXR1_HUMAN	Q9H6X2	anthrax toxin receptor 1	3											2	5
ANTXR2_HUMAN	P58335	anthrax toxin receptor 2	5								3.09375			8	12
A2NYQ9_HUMAN	A2NYQ9	anti-folate binding protein												2	5
ANT3_HUMAN	P01008	antithrombin-III				17			0	1		9.01218	7.6846			0	4
APOA1_HUMAN	P02647	apolipoprotein A-I	2446	4043	5262	3049	264.478	277.261	1091	1420	856.656	737.068	761.301	512.5	504.5	416	375
APOA2_HUMAN	P02652	apolipoprotein A-II	73	610	785	246	69.7826	70.3043	195	219	350.875	48.9169	52.9885	43	45	85	75
APOA4_HUMAN	P06727	apolipoprotein A-IV	22	30	11		48.85	54.4	9	45	115.5	54.9863	55.9532	56.5	63.5	206	125
APOA5_HUMAN	Q6Q788	apolipoprotein A-V									2.34375			1.5	7.5
APOB_HUMAN	P04114	apolipoprotein B	286	134	129	76			7	345		0	0	350.5	593.5	7	13
APOC1_HUMAN	P02654	apolipoprotein C-I	37	246	248		24	27.55	38	64	36.0312	4.83675	4.75679	29	25	37	38
APOC2_HUMAN	P02655	apolipoprotein C-II	10	12	11		19.7826	21.0435	38	63	48	3.37906	2.92445	19	15.5	37	10
APOC3_HUMAN	P02656	apolipoprotein C-III	111	128	44		31.4783	33.5652	36	48	256.906	13.9981	12.5768	25	30	63	43
APOC4_HUMAN	P55056	apolipoprotein C-IV	5	7	6						9.71875			4.5	8
APOD_HUMAN	P05090	apolipoprotein D	95	159	101	32	46.4783	55.1364	0	7	20.4062			77	77	96	75
APOE_HUMAN	P02649	apolipoprotein E	83	50	30	10	39.0435	40.6087	17	38	212.312	13.3821	14.3082	136.5	111.5	154	111
APOF_HUMAN	Q13790	apolipoprotein F	11	20	7	5			0	2		2.09942	2.11441	7	4.5	15	11
APOL1_HUMAN	O14791	apolipoprotein L1	26	34	25	1	19.3684	21.15	28	52		2.05803	1.95174	55.5	44.5	36	34
APOM_HUMAN	O95445	apolipoprotein M	31	48	47	12	19.5263	17.7	29	46	40.0625	0.045636	0.543799	30.5	36	41	32
LPA_HUMAN	P08519	apolipoprotein(a)	1		3									45	49.5	2	9
ABCC8_HUMAN	Q09428	ATP-binding cassette sub-family C member 8				2
	Q86UU0	B-cell CLL/lymphoma 9-like protein	1	3	5
	O94812	BAI1-associated protein 3	19		4	32
APOH_HUMAN	P02749	beta-2-glycoprotein 1					35.6	38.3158	0	1		27.1408	28.8223	2	4	18	3
B2MG_HUMAN	P61769	beta-2-microglobulin	2						0	7	16.8438
CNDP1_HUMAN	Q96KN2	beta-Ala-His dipeptidase	6	1					0	0
BPIFB1_HUMAN	Q8TDL5	BPI fold-containing family B member 1	6											2.5	7
C4BPA_HUMAN	P04003	C4b-binding protein alpha chain							0	0		0	0	5	4
	Q9NYQ7	Cadherin EGF LAG seven-pass G-type receptor 3	4
CAH1_HUMAN	P00915	carbonic anhydrase 1	1
CA6_HUMAN	P23280	carbonic anhydrase 6												4	2
CBPB2_HUMAN	Q96IY4	carboxypeptidase B2							0	1		2.36511	1.95958
CBPN_HUMAN	P15169	carboxypeptidase N										1.30795	1.16461
CAMP_HUMAN	P49913	cathelicidin antimicrobial peptide	3	6	3									4	3.5
CATD_HUMAN	P07339	cathepsin D									1.53125
CD99_HUMAN	P14209	CD99 antigen	2	2
CERU_HUMAN	P00450	ceruloplasmin			2	1			47	2		11.8362	14.1567			1	5
CETP_HUMAN	P11597	cholesteryl ester transfer protein												1	3
CING_HUMAN	Q9P2M7	cingulin		16	13
HV318_HUMAN	P01764	cluster of Ig heavy chain V-III region TUR										2.7479	2.25175
CLUS_HUMAN	P10909	clusterin	17	5	7		15.8421	15.25	20	8	9.0625	30.524	27.7483	14	10.5	26	22
FA10_HUMAN	P00742	coagulation factor X										1.90526	2.10029
FA12_HUMAN	P00748	coagulation factor XII										2.89033	2.97442
F13B_HUMAN	P05160	coagulation factor XIII B chain										0.865555	0.977504
C1QA_HUMAN	P02745	complement C1q subcomponent subunit A	1						0	1
C1R_HUMAN	P00736	complement C1r										1.08206	1.1911
C1RL_HUMAN	Q9NZP8	complement C1r subcomponent-like protein										0.098881	0.15566
C1S_HUMAN	P09871	complement C1s subcomponent							0	0		7.62705	7.26887
CO2_HUMAN	P06681	complement C2										1.6856	0.964466
CO3_HUMAN	P01024	complement C3	22	25	14		62.5238	53.4	264	36	28.6562	260.434	257.187	34	62	7	5
CO4A_HUMAN	P0C0L4	complement C4-A			1		39.9	38.3	39	8		78.7766	78.8498			5	6
CO4B_HUMAN	P0C0L5	complement C4-B	27	12	0		43.55	37.55	39	8	8.8125	78.8885	79.7218	11.5	21
CO5_HUMAN	P01031	complement C5							36	0		14.7548	17.0104
CO6_HUMAN	P13671	complement C6										17.7032	16.9928
CO7_HUMAN	P10643	complement component C7										8.90789	9.21611
CO8A_HUMAN	P07357	complement component C8-alpha										2.64923	2.61936
CO8B_HUMAN	P07358	complement component C8-beta										3.89552	4.01589
CO8G_HUMAN	P07360	complement component C8-gamma										1.9057	1.71823
CO9_HUMAN	P02748	complement component C9				2			0	0		13.0491	12.6911	5.5	9
CFAB_HUMAN	P00751	complement factor B				9						50.9605	51.2734
CFAH_HUMAN	P08603	complement factor H	5						4	0		7.42469	8.40207
FHR1_HUMAN	Q03591	complement factor H-related protein 1										1.93185	2.18157
FHR2_HUMAN	P36980	complement factor H-related protein 2										0.563225	0.613904
CFAI_HUMAN	P05156	complement factor I										8.63742	9.10662
	Q15021	Condensin complex subunit 1	3	1
CBG_HUMAN	P08185	corticosteroid-binding globulin				2
DOC10_HUMAN	Q96BY6	dedicator of cytokinesis protein 10	9
DCD_HUMAN	P81605	dermcidin			1				0	2				7.5	8
DESP_HUMAN	P15924	desmoplakin												2.5	2
DNJA1_HUMAN	Q92698	DNA repair and recombination protein RAD54-like	5
EF1A1_HUMAN	P68104	elongation factor 1-alpha 1		6
CD248_HUMAN	Q9HCU0	endosialin												2.5	2
ECM1_HUMAN	Q16610	extracellular matrix protein 1										0	0.13642
FIBA_HUMAN	P02671	fibrinogen alpha chain					34.1	27.9048	1	1		0	0.083445
FIBB_HUMAN	P02675	fibrinogen beta chain					18.3889	15.05			5.4375	0	0
FIBG_HUMAN	P02679	fibrinogen gamma chain					15.1111	14.5			3.03125	0	0
FGFP2_HUMAN	Q9BYJ0	fibroblast growth factor-binding protein 2	1
FINC_HUMAN	P02751	fibronectin							1	0	4.5	0	0.020862
GELS_HUMAN	P06396	gelsolin			2	4	23.5294	24.1765	0	0	1.21875	27.8282	28.2413
G3P_HUMAN	P04406	glyceraldehyde-3-phosphate dehydrogenase		3
	Q13439	Golgin subfamily A member 4	1
	Q08378	Golgin subfamily A member 3	1	3	1	1
SAR1A_HUMAN	Q9NR31	GTP-binding protein SAR1a												3	4
HPT_HUMAN	P00738	haptoglobin	4	19	15		32.4737	32.4211	78	8	9.53125	47.7951	52.8326	2	5	30	25
HPTR_HUMAN	P00739	haptoglobin-related protein	35	3			30.5	31.3889	11	38		20.5222	18.6898	4	7.5	26	29
HS90B_HUMAN	P08238	heat shock protein HSP 90-beta		4
HBA_HUMAN	P69905	hemoglobin subunit alpha	3	4	0				55	0		0.7404	0.852715	2	1	6	3
HBB_HUMAN	P68871	hemoglobin subunit beta	4						17	0				1.5	1	16	12
HBAZ_HUMAN	P02008	hemoglobin subunit zeta			1
HEMO_HUMAN	P02790	hemopexin					63.1579	55.7895	172	12	29.9062	74.0762	80.0296			3	3
HEP2_HUMAN	P05546	heparin cofactor 2				4			0	0		14.4283	13.611	1.5	3.5
HRG_HUMAN	P04196	histidine-rich glycoprotein							89	1	1.0625	5.03951	5.56614
H14_HUMAN	P10412	histone H1.4		3
H2B1K_HUMAN	Q96QV6	Histone H2A type 1-A	2
HLAA_HUMAN	P62805	histone H4		6
HLAB_HUMAN	P05534	HLA class I histocompatibility antigen, A alpha chain	1	0										1.5	2.5
HORN_HUMAN	Q86YZ3	hornerin	1	1										3	4.5
IGHA1_HUMAN	P01876	Ig alpha-1 chain C region		7					32	3
IGHA2_HUMAN	P01877	Ig alpha-2 chain C region							32	3
IGHG1_HUMAN	P01857	Ig gamma-1 chain C region	4	14	27	7			95	12						15	13
IGHG2_HUMAN	P01859	Ig gamma-2 chain C region			6	1			53	5		60.3953	57.0531
IGHG3_HUMAN	P01860	Ig gamma-3 chain C region							1	0
IGHG4_HUMAN	P01861	Ig gamma-4 chain C region										100.596	90.4391
HV103_HUMAN	A0A0C4DH29	Ig heavy chain V-I region V35										0	0.274905
IGKC_HUMAN	P01834	Ig kappa chain C region	3	6	18	4			18	15		123.589	109.757
KV204_HUMAN	P01615	Ig kappa chain V-II region TEW										0.724597	0.776093
KV309_HUMAN	P04433	Ig kappa chain V-III region VG (Fragment)										2.89748	3.05737
LV302_HUMAN	P80748	Ig lambda chain V-III region LOI										4.89799	4.12597
LV301_HUMAN	P01715	Ig lambda chain V-III region SH										1.55099	0.719701
IGLC2_HUMAN	P0DOY2	Ig lambda-2 chain C regions	2
IGHM_HUMAN	P01871	Ig mu chain C region							6	12		2.40348	2.30654
Q6GMX6_HUMAN	Q6GMX6	IGH@ protein												4.5	3
Q6PIL8_HUMAN	Q6PIL8	IGK@												1	1
HV313_HUMAN	P01766	immunoglobulin heavy variable 3-13			2
KV230_HUMAN	P06310	immunoglobulin kappa variable 2-30			1
LV223_HUMAN	P01705	immunoglobulin lambda variable 2-23							4	0
LV208_HUMAN	P01709	immunoglobulin lambda variable 2-8							3	0
IGLL5_HUMAN	B9A064	immunoglobulin lambda-like polypeptide 5		1	1							52.3073	46.2103
IMPA3_HUMAN	Q9NX62	inositol monophosphatase 3												2	1
ALS_HUMAN	P35858	insulin-like growth factor-binding protein complex acid labile subunit				2						8.42397	8.73232
ITA2_HUMAN	P17301	integrin alpha-2												2	1
ITA6_HUMAN	P23229	Integrin alpha-6												4.5	2
ITB1_HUMAN	P05556	integrin beta-1												2	2.5
ITB3_HUMAN	P05106	integrin beta-3												3.5	2
ITIH1_HUMAN	P19827	inter-alpha trypsin inhibitor H1							5	8		30.3357	29.7448
ITIH2_HUMAN	P19823	inter-alpha trypsin inhibitor H2	3	4					7	0		37.1654	40.0485
ITIH3_HUMAN	Q06033	inter-alpha trypsin inhibitor H3										3.30883	3.73908
ITIH4_HUMAN	Q14624	inter-alpha trypsin inhibitor H4			2				13	7		19.4501	20.6418	1	3
PLAK_HUMAN	P14923	junction plakoglobin												3	2.5
KAIN_HUMAN	P29622	kallistatin										5.34269	4.75828
K1C10_HUMAN	P13645	keratin, type I cytoskeletal 10		14	5	7
K1C9_HUMAN	P35527	keratin, type I cytoskeletal 9		16	1	11
K2C1_HUMAN	P04264	keratin, type II cytoskeletal 1		23	2	6
K22E_HUMAN	P35908	keratin, type II cytoskeletal 2 epidermal		9		1
KNG1_HUMAN	P01042	kininogen-1				7			69	0	5.5	41.5102	42.1701
LBP_HUMAN	P18428	lipopolysaccaride binding protein												2.5	8
LYAM1_HUMAN	P14151	L-selectin	4									0.053245	0.0881335
LUM_HUMAN	P51884	lumican										1.99166	2.07827
	Q12912	Lymphoid-restricted membrane protein	2
MASP1_HUMAN	P48740	mannan-binding lectin serine protease 1										0	0.0417235
	Q9NU22	Midasin	3
	Q5TCX8	Mitogen-activated protein kinase kinase kinase MLK4	7		10	3
	O43148	mRNA cap guanine-N7 methyltransferase	22	24	34	54
MMRN2_HUMAN	Q9H8L6	multimerin-2												3	1
PGRP2_HUMAN	Q96PD5	n-acetylmuramoyl-L-alanine amidase										8.51624	8.84736
NAPSA_HUMAN	O96009	napsin-A									9.375
	Q8NF91	Nesprin-1	4	9	15	12
	P12036	Neurofilament heavy polypeptide	2		7
H0YJQ1_HUMAN	H0YJQ1	neuroguidin							4	0
	O00712	Nuclear factor 1 B-type	91	183	20	91
	P49790	Nuclear pore complex protein Nup153	1
	O15381	Nuclear valosin-containing protein-like	3	1	2	2
VNN1_HUMAN	Q9UQ90	Paraplegin	19	34		62
LCAT_HUMAN	P04180	phosphatidylcholine-sterol acyltransferase	8	17	7						7.28125			5.5	4	13	8
PHLD_HUMAN	P80108	phosphatidylinositol-glycan-specific phospholipase D	3						0	0		3.27616	4.2211	7.5	2
PLTP_HUMAN	P55058	phospholipid transfer protein	10	3	1		3.77778	4.11111	5	1	24.5625			19.5	20	13	10
PEDF_HUMAN	P36955	pigment epithelium-derived factor										9.0238	8.84435			7	3
KLKB1_HUMAN	P03952	plasma kallikrein	1						9	0		11.076	8.21125
IC1_HUMAN	P05155	plasma protease C1 inhibitor	1	4								0.498725	0.366859	2.5	1
PLMN_HUMAN	P00747	plasminogen				2			1	8	1.75	19.3206	19.6773
CXCL7_HUMAN	P02775	platelet basic protein							0	2	1.34375					1	5
PAFA_HUMAN	Q13093	platelet-activating factor acetylhydrolase		3										1	4
PZP_HUMAN	P20742	pregnancy zone protein							0	0		0.424121	0.414207
PCYOX_HUMAN	Q9UHG3	prenylcysteine oxidase 1	8	8					0	3				23	20.5	3	3
PCSK9_HUMAN	Q8NBP7	proprotein convertase subtilisin/kexin type 9		1
SAP_HUMAN	P07602	prosaposin		1	1	1
AB12B_HUMAN	Q7Z5M8	protein ABHD12B				4
AMBP_HUMAN	P02760	protein AMBP	3	2					2	0	1.53125	6.19214	6.75953	1	3	23	1
	Q5VWN6	Protein FAM208B	4
MENT_HUMAN	Q9BUN1	protein MENT	1
ZPI_HUMAN	Q9UK55	protein Z-dependent protease inhibitor										0.440717	0.374954
THRB_HUMAN	P00734	prothrombin							14	0		10.9422	12.2582
PSPB_HUMAN	P07988	pulmonary surfactant-associated protein B			1									2	5	11	0
TRY6_HUMAN	Q8NHM4	putative trypsin-6		1	1
RASFA_HUMAN	A6NK89	Ras association domain-containing protein 10	1
RET4_HUMAN	P02753	retinol-binding protein 4										2.61723	2.62313
	Q68EM7	Rho GTPase-activating protein 17	1
OPSD_HUMAN	P08100	rhodopsin							0	2
RRBP1_HUMAN	Q9P2E9	ribosome binding protein 1										1.47064	1.35755
SACS_HUMAN	Q9NZJ4	sacsin							2	0
SG3A1_HUMAN	Q96QR1	secretoglobin family 3A member 1														2	5
SEPP1_HUMAN	P49908	selenoprotein P	1						10	0
	Q9C0I3	Serine-rich coiled-coil domain-containing protein 1	1	26		1
TRFE_HUMAN	P02787	serotransferrin					118.6	111.316	32	0	32.9688	10.6019	10.2827	2	3	35	23
ALBU_HUMAN	P02768	serum albumin	49	47	27	1883	1092.7	1037.87	309	263	312.156	776.752	773.941	39	54	252	222
SAA1/SAA2_HUMAN	P0DJI8/P0DJI9	serum amyloid A1 &2	7+											3.5	11.5	58	25
SAA4_HUMAN	P35542	serum amyloid A4	17	33	82	12			16	21		1.29047	2.11807	51.5	61	54	49
SAMP_HUMAN	P02743	serum amyloid P							17	0
PON1_HUMAN	P27169	serum paraoxonase/arylesterase 1	25	30	18	7	20.3889	25.1579	96	125	126.875	26.1849	24.2887	48	41	62	62
PON3_HUMAN	Q15166	serum paraoxonase/lactonase 3	7	14	4				0	4				12.5	11	14	14
	P29353	SHC-transforming protein 1	27	282	10	10
	P19634	Sodium/hydrogen exchanger 1	7		2	7
	P05023	Sodium/potassium-transporting ATPase subunit alpha-1	1		3	1
SHH_HUMAN	Q15465	sonic hedgehog		3	3									3	1.5
	Q9H3E2	Sorting nexin-25	2		1
SMC3_HUMAN	Q9UQE7	structural maintenance of chromosomes protein 3										0.10561	0.198905
TMF1_HUMAN	P82094	TATA element modulatory factor	2	2	12
	Q99593	T-box transcription factor TBX5	1
TETN_HUMAN	P05452	tetranectin										6.03747	6.68037
TFPI1_HUMAN	P10646	tissue factor pathway inhibitor									2.40625
TITIN_HUMAN	Q8WZ42	titin										1.82394	1.67848
TTHY_HUMAN	P02766	transthyretin							49	3		2.28404	2.10245			22	19
TRY1_HUMAN	P07477	trypsin-1	149	120	138	76
TRY3_HUMAN	P35030	trypsin-3		2	1	1
CSK_HUMAN	P41240	tyrosine-protein kinase CSK	21													6	4
CP046_HUMAN	Q6P387	uncharacterized protein C16orf46		8
	Q96GS4	Uncharacterized protein C17orf59	25	17
	Q711Q0	Uncharacterized protein C10orf71	1
	Q6NUN7	Uncharacterized protein C11orf63	3	4	2	2
LMAN2_HUMAN	Q12907	vesicular integral-membrane protein VIP36		2	1									2	3.5
VINC_HUMAN	P18206	vinculin			2
VTDB_HUMAN	P02774	vitamin D binding protein			19				4	2		16.9457	15.4759			13	7
PROS_HUMAN	P07225	vitamin K-dependent protein S							0	0		0.10681	0.154132
VTNC_HUMAN	P04004	vitronectin	7			7	10.95	10.7895	3	0	2.3125	9.0481	10.7359	1	3.5	5	9
	Q86VM9	Zinc finger CCCH domain-containing protein 18	3		1
	Q6PJT7	Zinc finger CCCH domain-containing protein 14	1
ZA2G_HUMAN	P25311	zinc-alpha-2-glycoprotein														9	6
	Q8TDY2	RB1-inducible coiled-coil protein 1	1
	P52429	Diacylglycerol kinase epsilon	1
